# Supplementary material for: From Cell Populations to Molecular Complexes: Multiplexed Multimodal Microscopy to Explore p53-53BP1 Molecular Interaction
Source: Int J Mol Sci. 2024 Apr 25;25(9):4672. doi: 10.3390/ijms25094672 (PMC11083188; doi:10.3390/ijms25094672)
Supplement: Supplementary file 1 [file ijms-25-04672-s001.zip]

Archive with 5 entries (5 files):
- Figure S1_revised.tif
- Figure S2_revised.tif
- Figure S3_revised.tif
- Figure S4_revised.tif
- SupplementaryFigureCaptions.docx
